# Supplementary material for: The Alteromonas macleodii ribosome enables consecutive incorporation of bulky D-amino acids into peptides
Source: Nucleic Acids Res. 2026 Apr 21;54(7):gkag341. doi: 10.1093/nar/gkag341 (PMC13096806; doi:10.1093/nar/gkag341)
Supplement: gkag341_Supplemental_Files [file gkag341_supplemental_files.zip]

Archive with 4 entries (4 files):
- 250923Supplementary Table S3.xlsx
- 250923supplementary_table_S1.xlsx
- 251013Supplementary Table S2.xlsx
- 260320AM_Rbs_supplementary.pdf
