# Supplementary material for: The Alteromonas macleodii ribosome enables consecutive incorporation of bulky D-amino acids into peptides
Source: Nucleic Acids Res. 2026 Apr 21;54(7):gkag341. doi: 10.1093/nar/gkag341 (PMC13096806; doi:10.1093/nar/gkag341)
Supplement: gkag341_Supplemental_Files [file gkag341_supplemental_files.zip › 250923Supplementary Table S3.xlsx]

## Sheet: Sheet1
Supplementary Table S3 Summary of translation conditions.
EC: E. coli, AM: A. macleodii, PL: P. largidicola, CC: C. crescentus, BS: B. subtilis
Components	Fig. 2C, Fig. S2A		Fig. 3, Fig. S2B−D		Fig. 4, Fig. S2E		Fig. 5		Fig. 6B		Fig. S3		Fig. S4		Fig. S5
ribosome	1.2 µM	EC, AM, PL, CC, or BS	1.2 µM	EC or AM	1.2 µM	AM	1.2 µM	AM	1.2 µM	EC or AM	1.2 µM	EC	1.2 µM	AM	1.2 µM	PL or BS
IF1	2.7 µM	EC	2.7 µM	EC	2.7 µM	EC	2.7 µM	EC	2.7 µM	EC	2.7 µM	EC	2.7 µM	EC	2.7 µM	EC
IF2	1.2 µM	EC	1.2 µM	EC	1.2 µM	EC	1.2 µM	EC	1.2 µM	EC	1.2 µM	EC	1.2 µM	EC	1.2 µM	EC
IF3	1.5 µM	EC	1.5 µM	EC	1.5 µM	EC	1.5 µM	EC	1.5 µM	EC	1.5 µM	EC	1.5 µM	EC	1.5 µM	EC
EF-Tu/Ts	20 µM	EC	20 µM	EC	20 µM	EC	20 µM	EC	20 µM	EC	20 µM	EC	20 µM	EC	20 µM	EC
EF-G	0.1 µM	EC	0.1 µM	EC	0.1 µM	EC	0.1 µM	EC	0.1 µM	EC	0.1 µM	EC	0.1 µM	EC	0.1 µM	EC
EF-P	5 µM	EC	5 µM	EC	5 µM	EC or AM	5 µM	AM	5 µM	EC or AM	5 µM	EC	5 µM	EC	5 µM	EC
Uup	1 µM	EC	1 µM	EC	1 µM	EC or AM	1 µM	AM	1 µM	EC or AM	1 µM	EC	1 µM	EC	1 µM	EC
RF2	0.25 µM	EC	0.25 µM	EC	0.25 µM	EC	0.25 µM	EC	0.25 µM	EC	0.25 µM	EC	0.25 µM	EC	0.25 µM	EC
RF3	0.17 µM	EC	0.17 µM	EC	0.17 µM	EC	0.17 µM	EC	0.17 µM	EC	0.17 µM	EC	0.17 µM	EC	0.17 µM	EC
RRF	0.5 µM	EC	0.5 µM	EC	0.5 µM	EC	0.5 µM	EC	0.5 µM	EC	0.5 µM	EC	0.5 µM	EC	0.5 µM	EC
methionyl-tRNA formyltransferase	0.6 µM	EC	0.6 µM	EC	0.6 µM	EC	0.6 µM	EC	0.6 µM	EC	0.6 µM	EC	0.6 µM	EC	0.6 µM	EC
AspRS	0.13 µM	EC	0.13 µM	EC	0.13 µM	EC	0.13 µM	EC	0.13 µM	EC	0.13 µM	EC	0.13 µM	EC	0.13 µM	EC
GlyRS	0.09 µM	EC	0.09 µM	EC	0.09 µM	EC	0.09 µM	EC	0.09 µM	EC	0.09 µM	EC	0.09 µM	EC	0.09 µM	EC
LysRS	0.11 µM	EC	0.11 µM	EC	0.11 µM	EC	0.11 µM	EC	0.11 µM	EC	0.11 µM	EC	0.11 µM	EC	0.11 µM	EC
MetRS	0.03 µM	EC	0.03 µM	EC	0.03 µM	EC	0.03 µM	EC	0.03 µM	EC	0.03 µM	EC	0.03 µM	EC	0.03 µM	EC
TyrRS	0.02 µM	EC	0.02 µM	EC	0.02 µM	EC	0.02 µM	EC	0.02 µM	EC	0.02 µM	EC	0.02 µM	EC	0.02 µM	EC
total tRNA mix	1.5 mg/mL	EC	1.5 mg/mL	EC	1.5 mg/mL	EC	1.5 mg/mL	EC	1.5 mg/mL	EC	1.5 mg/mL	EC	1.5 mg/mL	EC	1.5 mg/mL	EC
creatine kinase	4 µg/mL		4 µg/mL		4 µg/mL		4 µg/mL		4 µg/mL		4 µg/mL		4 µg/mL		4 µg/mL
myokinase	3 µg/mL		3 µg/mL		3 µg/mL		3 µg/mL		3 µg/mL		3 µg/mL		3 µg/mL		3 µg/mL
inorganic pyrophosphatase	0.1 µM		0.1 µM		0.1 µM		0.1 µM		0.1 µM		0.1 µM		0.1 µM		0.1 µM
nucleotide diphosphate kinase	0.1 µM		0.1 µM		0.1 µM		0.1 µM		0.1 µM		0.1 µM		0.1 µM		0.1 µM
T7 RNA polymerase	0.1 µM		0.1 µM		0.1 µM		0.1 µM		0.1 µM		0.1 µM		0.1 µM		0.1 µM
HEPES-KOH (pH 7.6)	50 mM		50 mM		50 mM		50 mM		50 mM		50 mM		50 mM		50 mM
KOAc	100 mM		100 mM		100 mM		100 mM		100 mM		100 mM		100 mM		100 mM
Mg(OAc)2	12.3 mM		12.3 mM		12.3 mM		12.3 mM		12.3 mM		12.3 mM		12.3 mM		12.3 mM
ATP	2 mM		2 mM		2 mM		2 mM		2 mM		2 mM		2 mM		2 mM
GTP	2 mM		2 mM		2 mM		2 mM		2 mM		2 mM		2 mM		2 mM
CTP	1 mM		1 mM		1 mM		1 mM		1 mM		1 mM		1 mM		1 mM
UTP	1 mM		1 mM		1 mM		1 mM		1 mM		1 mM		1 mM		1 mM
creatine phosphate	20 mM		20 mM		20 mM		20 mM		20 mM		20 mM		20 mM		20 mM
10-formyl-5,6,7,8-tetrahydrofolic acid	0.1 mM		0.1 mM		0.1 mM		0.1 mM		0 mM		0.1 mM		0.1 mM		0.1 mM
spermidine	2 mM		2 mM		2 mM		2 mM		2 mM		2 mM		2 mM		2 mM
dithiothreitol	1 mM		1 mM		1 mM		1 mM		1 mM		1 mM		1 mM		1 mM
cold Asp	0 mM		0 mM		0 mM		0.5 mM		0.5 mM		0.5 mM		0.5 mM		0.5 mM
[14C]-Asp	0.05 mM		0.05 mM		0.05 mM		0 mM		0 mM		0 mM		0 mM		0 mM
Gly	0.5 mM		0.5 mM		0.5 mM		0.5 mM		0.5 mM		0.5 mM		0.5 mM		0.5 mM
Lys	0.5 mM		0.5 mM		0.5 mM		0.5 mM		0.5 mM		0.5 mM		0.5 mM		0.5 mM
Met	0.5 mM		0.5 mM		0.5 mM		0.5 mM		0.5 mM		0.5 mM		0.5 mM		0.5 mM
Tyr	0.5 mM		0.5 mM		0.5 mM		0.5 mM		0.5 mM		0.5 mM		0.5 mM		0.5 mM
template DNA for mRNA transcription	0.5 µM		0.5 µM		0.5 µM		0.5 µM		0.5 µM		0.5 µM		0.5 µM		0.5 µM
pre-charged npAA-tRNA (elongator)	25 µM		25 µM		25 µM		50 µM		25 µM each		25 µM		25 µM		25 µM
pre-charged npAA-tRNA (initiator)	0 µM		0 µM		0 µM		0 µM		20 µM		0 µM		0 µM		0 µM
