# Supplementary material for: The Alteromonas macleodii ribosome enables consecutive incorporation of bulky D-amino acids into peptides
Source: Nucleic Acids Res. 2026 Apr 21;54(7):gkag341. doi: 10.1093/nar/gkag341 (PMC13096806; doi:10.1093/nar/gkag341)
Supplement: gkag341_Supplemental_Files [file gkag341_supplemental_files.zip › 250923supplementary_table_S1.xlsx]

## Sheet: RNAs and primers
Supplementary Table S1 List of RNAs and primers used in this study. Gm indicates 2'-O-methylguanosine.
RNA name	RNA sequence	Extension primer (forward)	Extension primer (reverse)	PCR primer (forward)	PCR primer (reverse)
dFx	GGAUCGAAAGAUUUCCGCAUCCCCGAAAGGGUACAUGGCGUUAGGU	GTAATACGACTCACTATAGGATCGAAAGATTTCCGC	ACCTAACGCCATGTACCCTTTCGGGGATGCGGAAATCTTTCGATCC	GGCGTAATACGACTCACTATAG	ACCTAACGCCATGTACCCT
eFx	GGAUCGAAAGAUUUCCGCGGCCCCGAAAGGGGAUUAGCGUUAGGU	GTAATACGACTCACTATAGGATCGAAAGATTTCCGC	ACCTAACGCTAATCCCCTTTCGGGGCCGCGGAAATCTTTCGATCC	GGCGTAATACGACTCACTATAG	ACCTAACGCTAATCCCCT
tRNA, Pro1E2(CGG)	GGGUGAUUGGCGCAGCCUGGUAGCGCACUUCGUUCGGGACGAAGGGGUCAGGGGUUCGAAUCCCCUAUCACCCGCCA	GTAATACGACTCACTATAGGGTGATTGGCGCAGCCTGGTAGCGCACTTCG	TGGCGGGTGATAGGGGATTCGAACCCCTGACCCCTTCGTCCCGAACGAAGTGCGCTACCAGG	GGCGTAATACGACTCACTATAG	TGmGCGGGTGATAGGGGATTC
tRNA, Pro1E2(GGU)	GGGUGAUUGGCGCAGCCUGGUAGCGCACUUCGUUGGUAACGAAGGGGUCAGGGGUUCGAAUCCCCUAUCACCCGCCA	GTAATACGACTCACTATAGGGTGATTGGCGCAGCCTGGTAGCGCACTTCG	TGGCGGGTGATAGGGGATTCGAACCCCTGACCCCTTCGTTACCAACGAAGTGCGCTACCAGG	GGCGTAATACGACTCACTATAG	TGmGCGGGTGATAGGGGATTC
tRNA, Pro1E2(GUG)	GGGUGAUUGGCGCAGCCUGGUAGCGCACUUCGUUGUGAACGAAGGGGUCAGGGGUUCGAAUCCCCUAUCACCCGCCA	GTAATACGACTCACTATAGGGTGATTGGCGCAGCCTGGTAGCGCACTTCG	TGGCGGGTGATAGGGGATTCGAACCCCTGACCCCTTCGTTCACAACGAAGTGCGCTACCAGG	GGCGTAATACGACTCACTATAG	TGmGCGGGTGATAGGGGATTC
tRNA, Pro1E2(GAA)	GGGUGAUUGGCGCAGCCUGGUAGCGCACUUCGCUGAAAACGAAGGGGUCAGGGGUUCGAAUCCCCUAUCACCCGCCA	GTAATACGACTCACTATAGGGTGATTGGCGCAGCCTGGTAGCGCACTTCG	TGGCGGGTGATAGGGGATTCGAACCCCTGACCCCTTCGTTTTCAGCGAAGTGCGCTACCAGG	GGCGTAATACGACTCACTATAG	TGmGCGGGTGATAGGGGATTC
tRNA, iniP(CAU)	GGCGGGGUGGCGCAGCCUGGUAGCGCACUGGGCUCAUAACCCAGAGGUCGGCGGUUCAAAUCCGCUCCCCGCAACCA	GTAATACGACTCACTATAGGCGGGGTGGCGCAGCCTGGTAGCGCA	TGGTTGCGGGGAGCGGATTTGAACCGCCGACCTCTGGGTTATGAGCCCAGTGCGCTACCAGGCTGCGC	GGCGTAATACGACTCACTATAG	TGmGTTGCGGGGAGCGGATTT
mR1	GGGUUAACUUUAAGAAGGAGAAAAACAUGUACAAGAAGUACAAAAAGUACAAACCGGGUGGUGACUACAAGGACGACGACGACAAGUAAGCUUCG	TAATACGACTCACTATAGGGTTAACTTTAAGAAGGAGAAAAACATGTACAAGAAGTACAAAAAG	GTCGTCGTCCTTGTAGTCACCACCCGGTTTGTACTTTTTGTACTTCTTGTACATG	GGCGTAATACGACTCACTATAG	CGAAGCTTACTTGTCGTCGTCGTCCTTGTAGTC
mR2	GGGUUAACUUUAAGAAGGAGAAAAACAUGUACAAGAAGUACAAAAAGUACAAACCGCCGGGUGACUACAAGGACGACGACGACAAGUAAGCUUCG	TAATACGACTCACTATAGGGTTAACTTTAAGAAGGAGAAAAACATGTACAAGAAGTACAAAAAG	GTCGTCGTCCTTGTAGTCACCCGGCGGTTTGTACTTTTTGTACTTCTTGTACATG	GGCGTAATACGACTCACTATAG	CGAAGCTTACTTGTCGTCGTCGTCCTTGTAGTC
mR3	GGGUUAACUUUAAGAAGGAGAAAAACAUGUACAAGAAGUACAAAAAGUACAAACCGCCGCCGCCGCCGCCGGACUACAAGGACGACGACGACAAGUAAGCUUCG	TAATACGACTCACTATAGGGTTAACTTTAAGAAGGAGAAAAACATGTACAAGAAGTACAAAAAG	GTCGTCGTCCTTGTAGTCCGGCGGCGGCGGCGGCGGTTTGTACTTTTTGTACTTCTTGTACATG	GGCGTAATACGACTCACTATAG	CGAAGCTTACTTGTCGTCGTCGTCCTTGTAGTC
mR4	GGGUUAACUUUAAGAAGGAGAAAAACAUGAAGAAGACUACUAAGCAUAAGUUCUGUGACUACAAGGACGACGACGACAAGUAAGCUUCG	GCGTAATACGACTCACTATAGGGTTAACTTTAAGAAGGAGAAAAACATGAAG	GTCGTCGTCCTTGTAGTCACAGAACTTATGCTTAGTAGTCTTCTTCATGTTTTTCTCCTTC	GGCGTAATACGACTCACTATAG	CGAAGCTTACTTGTCGTCGTCGTCCTTGTAGTC
