# Supplementary material for: The Alteromonas macleodii ribosome enables consecutive incorporation of bulky D-amino acids into peptides
Source: Nucleic Acids Res. 2026 Apr 21;54(7):gkag341. doi: 10.1093/nar/gkag341 (PMC13096806; doi:10.1093/nar/gkag341)
Supplement: gkag341_Supplemental_Files [file gkag341_supplemental_files.zip › 251013Supplementary Table S2.xlsx]

## Sheet: Sheet1
Supplementary Table S2 Summary of aminoacylation conditions.
DBE: 3,5-dinitrobenzyl ester; CBT: p-chlorobenzyl thioester; CME: cyanomethyl ester
amino acid	leaving group	pH	time (h)	flexizyme
D-Ala	DBE	7.5	2	dFx
MeL-Leu	DBE	7.5	6	dFx
L-β3Gln	DBE	9	24	dFx
L-Ala	DBE	7.5	2	dFx
D-Ser	DBE	7.5	6	dFx
Aib	DBE	7.5	2	dFx
Ac4c	DBE	7.5	2	dFx
MeL-Val	DBE	7.5	24	dFx
MeL-Ala	DBE	7.5	2	dFx
MeD-Ala	DBE	7.5	2	dFx
L-Pro	DBE	7.5	2	dFx
βGly	DBE	9	24	dFx
L-β3Met	DBE	9	24	dFx
L-β3Phg	DBE	9	24	dFx
D-β3Phg	DBE	9	24	dFx
L-β2Ala	DBE	9	24	dFx
D-β2Ala	DBE	9	24	dFx
β2,2Adp	DBE	9	24	dFx
RRACPC	DBE	9	24	dFx
RSACPC	DBE	9	24	dFx
SSACPC	DBE	9	24	dFx
SRACPC	DBE	9	24	dFx
D-Val	CBT	7.5	24	eFx
D-Thr	CBT	7.5	24	eFx
D-Ile	CBT	7.5	24	eFx
D-Phe	CME	7.5	2	eFx
D-Tyr	CME	7.5	2	eFx
D-Trp	CME	7.5	3	eFx
D-Asp	DBE	7.5	2	dFx
D-Glu	DBE	7.5	24	dFx
D-Asn	DBE	7.5	6	dFx
D-Gln	DBE	7.5	6	dFx
D-Met	DBE	7.5	6	dFx
ClAcD-Tyr	CME	7.5	2	eFx
